# Supplementary material for: Step by step: promoting daily walking through a mHealth intervention
Source: Front Psychol. 2026 Mar 25;17:1795308. doi: 10.3389/fpsyg.2026.1795308 (PMC13057407; doi:10.3389/fpsyg.2026.1795308)
Supplement: Supplementary file 1 [file Table_1.XLSX]

## Sheet: HAPA-I
Self-report Questionnaire (Baseline) Social-Cognitive variable	Scoring	Notification
Action self-Efficacy “Do you feel capable of reaching your step count goal today?”	Low	Don’t get discouraged: with good planning and the right strategies, you’ll achieve it without much effort!
	High	Great! This attitude is a good starting point for reaching your goal!
Positive outcome expectancies (item 1) "Do you think you’ll feel fitter today after reaching your step goal?"	Low	Watch out! Don’t underestimate the benefits for your body: walk regularly and you’ll feel fitter.
	High	Rightly, you expect your physical fitness to benefit. Use this awareness to achieve your goals.
Positive outcome expectancies (item 2) “Do you think taking a walk could improve your mood today?"	Low	The benefits of regular physical activity are greater than you think: walk more, and your mood will benefit too.
	High	True! Many studies show a positive relationship between physical activity and good mood.
Positive outcome expectancies (item 3) “Do you think going for a short walk outdoors could boost your mental energy?"	Low	You underestimate how much regular physical activity can benefit your mind: take this opportunity to walk more!
	High	You are so right: walking regularly is good for the mind too. Another reason to increase your daily step count!
Negative outcome expectancies (item 1) “Do you find it tiring to walk enough to reach your step goal?"	Low	Don’t worry: your effort will be rewarded. Reach your step goal and you’ll feel better.
	High	That’s a great premise! Use this awareness to reach your daily step goal.
Negative outcome expectancies (item 2) “Do you think making an effot to walk more could be frustrating?"	Low	Don’t get discouraged by frustration! Changing your habits can be both stimulating and healthy.
	High	Exactly! Changing your habits can indeed be both stimulating and healthy.
Negative outcome expectancies (item 3) “Do you find it mentally tiring to organize your day to find time for walking?"	Low	Don’t worry! Organizing yourself to walk regularly can be challenging, but over time it will become easier!
	High	Great! Use your skills to reach your step goal and maintain it over the long term.
Health risk perception (item 1) “Do you think that exercising regularly can reduce the risk of developing cardiovascular diseases?"	Low	You underestimate the effects of regular physical activity: walking regularly will help keep your heart healthy!
	High	That’s right! Use this awareness to reach your step goal and protect your heart.
Health risk perception (item 2) “Do you think maintaining regular physical activity can extend your lifespan?”	Low	Physical activity has more benefits than you might imagine: walking regularly will enable you to live longer!
	High	That’s right: being physically active on a regular basis improves life expectancy. Reach your goals and extend your life!
Health risk perception (item 3) “Do you think that walking regularly reduces weight-related health risks?”	Low	In fact, it definitely does: walking more will also help you reach a healthy weight.
	High	That’s right! Walking regularly reduces weight-related health risks and helps you reach a healthy weight.
Health risk perception (item 4) “Do you think walking regularly can improve physical agility?”	Low	Trust it! Walk more and regularly: you’ll feel more agile and fitter!
	High	Exactly: if you walk more and regularly, you’ll feel more agile and fitter!
Health risk perception (item 5) "Do you think maintaining regular physical activity can improve your lung capacity?"	Low	Experts would disagree. Reach your daily step goal to keep your lungs healthy!
	High	Exactly, that’s what the experts say. Regular physical activity keeps your lungs in good shape too.
Action planning (item 1) “Have you planned when you can dedicate time to your walks?"	Low	Watch out! Planning when to walk will help you reach your step goal.
	High	Well done. As you know, planning when to walk helps you achieve your step goal.
Action planning (item 2) “Do you know where you can walk to reach your step goal?"	Low	Tip: you could find a park or quiet streets near your home, or run errands on foot!
	High	Excellent! Planning in advance where you can walk helps you reach your daily step goal.
Action planning (item 3) “Do you have an idea of how to walk regularly (in terms of equipment or planning)?"	Low	Think about it: to help yourself, you could wear comfortable shoes or set a daily reminder, for example!
	High	Pro-level user! Preparing in advance will pave the way to reaching your step goal.
Coping planning (item 1) “Suppose an unexpected commitment arises (like a sudden meeting or invitation). Could you reorganize your walks to reach your goal anyway?"	Low	Uh-oh! Try to always have a backup strategy: for example, use your lunch break to walk!
	High	Fantastic! Being able to handle unexpected commitments is a valuable skill for reaching your health goals.
Coping planning (item 2) “Facing an external obstacle (like heavy rain), would you know how to reorganize your walks to teach your step goal anyway?"	Low	Don’t get discouraged! Remember that many everyday activities can be done while walking (like cleaning).
	High	How foresighted! Being adaptable is important in order to reach your set number of steps.
Coping planning (item 3) “Think about moments or days when you feel tired or in a bad mood: would you know how not to let it stop you from reaching your daily steps?"	Low	A tip for when you don’t feel like walking: choose an enjoyable destination and reach it on foot.
	High	Well done! You understand that walking regularly can help fight off fatigue and a bad mood.
Maintenance self-efficacy (item 1) “Do you think you can maintain your goal in case of family issues?"	Low	Try changing your attitude! Staying focused on a goal can help… and you’ll see your efforts pay off!
	High	That’s the right attitude to reach your goal! Keep your focus, it’ll be worth it.
Maintenance self-efficacy (item 2) “Do you think you can maintain your goal even when you feel sad?"	Low	Don’t give up! Remember that physical activity is a great way to fight off a bad mood.
	High	Great! This spirit will help you maintain your wellness goal and fight off a bad mood. Keep it up!
Maintenance self-efficacy (item 3) “Do you think you can maintain your goal even when you feel a bit anxious?"	Low	Don’t quit! Remember that a good walk can be an excellent stress reliever.
	High	Perfect, zen user! You understand that a good walk is a great stress reliever.
Maintenance self-efficacy (item 4) “Do you think you can maintain your goal even when you’re not feeling well?"	Low	Don’t let feeling unwell bring you down! If you need a rest, take a break and resume walking as soon as you can!
	High	That’s the right spirit! Take a break if you need it, and get back to walking as soon as possible.
Maintenance self-efficacy (item 5) “Do you think you can maintain your goal even after returning from vacation?"	Low	Look at it this way: use the energy you recovered during vacation and stay strong to maintain your goal.
	High	Excellent! You know the energy you recovered during vacation will help you maintain your goal.
Maintenance self-efficacy (item 6) “Do you think you can maintain your goal even during tension or irritability?"	Low	Hmm… Here’s a tip: walking more and regularly will also help you manage stress.
	High	Well done. Tension and irritability won’t hold you back: use this skill and go ahead!
Maintenance self-efficacy (item 7) “Do you think you can maintain your goal even when you have guests?"	Low	No excuses :) Make the most of the chance and invite everyone for a nice walk outside!
	High	Perfect! Having friends and family over can be a great opportunity for an outdoor walk.
Maintenance self-efficacy (item 8) “Do you think you can maintain your goal even when you have a lot to do?"	Low	Think creatively. Take short walks between tasks and use the stairs!
	High	You know that nothing matters more than your health. On busy days, you can always find time for a walk.
Maintenance self-efficacy (item 9) “Do you think you can maintain the goal you have reached without support from friends or family?”	Low	Don’t get discouraged! Your health is in your hands: you can rely on your strength to reach your goal.
	High	Great approach! Your health is in your hands: pursue your goal with determination and nothing will stop you.
Recovery self-efficacy “Imagine reaching your goal and then failing to maintain it. Do you think you could keep pursuing it?”	Low	Don’t get demoralized! Even though stalled periods are normal, nothing is more important than your health.
	High	That’s the way! Even though stalled periods are normal, nothing is more important than your health.

## Sheet: HAPA-NI
Self-report Questionnaire (Baseline) Social-Cognitive variable	Notification
Action self-Efficacy “Do you feel capable of reaching your step count goal today?”	Feeling capable of reaching a goal, thanks to good planning and the right strategies, is a great start.
Positive outcome expectancies (item 1) "Do you think you’ll feel fitter today after reaching your step goal?"	Going for regular walks benefits health and contributes to feeling fitter.
Positive outcome expectancies (item 2) “Do you think taking a walk could improve your mood today?"	Numerous studies suggest a positive link between physical activity and good mood.
Positive outcome expectancies (item 3) “Do you think going for a short walk outdoors could boost your mental energy?"	Walking regularly is good for the mind too: a short walk outdoors restores mental energy.
Negative outcome expectancies (item 1) “Do you find it tiring to walk enough to reach your step goal?"	Reaching a step goal can be tiring, but the benefits will come soon.
Negative outcome expectancies (item 2) “Do you think making an effot to walk more could be frustrating?"	Changing habits to walk more can be frustrating but also stimulating.
Negative outcome expectancies (item 3) “Do you find it mentally tiring to organize your day to find time for walking?"	Organizing regular walks can be mentally tiring, but over time it becomes easier.
Health risk perception (item 1) “Do you think that exercising regularly can reduce the risk of developing cardiovascular diseases?"	Studies show that regular physical activity can reduce the risk of developing cardiovascular diseases.
Health risk perception (item 2) “Do you think maintaining regular physical activity can extend your lifespan?”	Experts say that maintaining regular physical activity improves life expectancy.
Health risk perception (item 3) “Do you think that walking regularly reduces weight-related health risks?”	Walking regularly reduces weight-related health risks and helps reach a healthy weight.
Health risk perception (item 4) “Do you think walking regularly can improve physical agility?”	Studies suggest that people who walk regularly feel more agile and fitter.
Health risk perception (item 5) "Do you think maintaining regular physical activity can improve your lung capacity?"	Experts say that maintaining regular physical activity can improve lung capacity.
Action planning (item 1) “Have you planned when you can dedicate time to your walks?"	Planning when to walk helps reach a step goal.
Action planning (item 2) “Do you know where you can walk to reach your step goal?"	Planning in advance where to walk is important for achieving a daily step goal.
Action planning (item 3) “Do you have an idea of how to walk regularly (in terms of equipment or planning)?"	Preparing in advance how to walk (equipment, organization) helps in reaching a step goal.
Coping planning (item 1) “Suppose an unexpected commitment arises (like a sudden meeting or invitation). Could you reorganize your walks to reach your goal anyway?"	Being able to handle unexpected commitments - for example, by using lunch breaks - helps reach a step goal.
Coping planning (item 2) “Facing an external obstacle (like heavy rain), would you know how to reorganize your walks to teach your step goal anyway?"	When facing external obstacles, it’s important to reorganize. Many everyday activities can be done while walking.
Coping planning (item 3) “Think about moments or days when you feel tired or in a bad mood: would you know how not to let it stop you from reaching your daily steps?"	During times of fatigue or low mood, a good idea is to choose an enjoyable destination and reach it on foot.
Maintenance self-efficacy (item 1) “Do you think you can maintain your goal in case of family issues?"	When family issues arise, maintaining a goal can be challenging. Staying focused helps reach it.
Maintenance self-efficacy (item 2) “Do you think you can maintain your goal even when you feel sad?"	It can be hard to keep a goal when feeling sad, but physical activity is a great way to fight off a bad mood.
Maintenance self-efficacy (item 3) “Do you think you can maintain your goal even when you feel a bit anxious?"	When feeling anxious, a good walk can be an excellent stress reliever.
Maintenance self-efficacy (item 4) “Do you think you can maintain your goal even when you’re not feeling well?"	Even when feeling unwell, it’s possible to take a break and resume walking as soon as possible.
Maintenance self-efficacy (item 5) “Do you think you can maintain your goal even after returning from vacation?"	The energy recovered during vacation can help maintain a goal.
Maintenance self-efficacy (item 6) “Do you think you can maintain your goal even during tension or irritability?"	Studies suggest that walking regularly helps with stress management.
Maintenance self-efficacy (item 7) “Do you think you can maintain your goal even when you have guests?"	Having guests over can be a good opportunity to go for a walk and keep on track with a goal.
Maintenance self-efficacy (item 8) “Do you think you can maintain your goal even when you have a lot to do?"	On busy days, taking short walks between tasks and using stairs helps maintain a goal.
Maintenance self-efficacy (item 9) “Do you think you can maintain the goal you have reached without support from friends or family?”	Even without adequate support from friends or family, it is possible to maintain a goal by relying on one's own strength.
Recovery self-efficacy “Imagine reaching your goal and then failing to maintain it. Do you think you could keep pursuing it?”	It happens not to reach a goal, but what matters is getting back to walking regularly as soon as possible.
